# Supplementary material for: The Regulatory Interplay of the Colorectal Cancer Biomarkers MACC1 and IER2 and Its Impact on Metastatic Cancer Survival
Source: Biomolecules. 2026 Mar 7;16(3):398. doi: 10.3390/biom16030398 (PMC13024734; doi:10.3390/biom16030398)
Supplement: Supplementary file 1 [file biomolecules-16-00398-s001.zip]

Archive with 6 entries (6 files):
- CoIP-4_29082019_0001.jpg
- __MACOSX/._CoIP-4_29082019_0001.jpg
- SW620 sh klone MACC1 IER2 B-Actin[2] copy.jpg
- __MACOSX/._SW620 sh klone MACC1 IER2 B-Actin[2] copy.jpg
- Exp 12 SW480-HCT116-SW620_0001.jpg
- __MACOSX/._Exp 12 SW480-HCT116-SW620_0001.jpg
